# Supplementary material for: Impedance Technique-Based Label-Free Electrochemical Aptasensor for Thrombin Using Single-Walled Carbon Nanotubes-Casted Screen-Printed Carbon Electrode
Source: Sensors (Basel). 2022 Mar 31;22(7):2699. doi: 10.3390/s22072699 (PMC9002654; doi:10.3390/s22072699)
Supplement: Supplementary file 1 [file sensors-22-02699-s001.zip]

Archive with 1 entries (1 files):
- sensors-1598231-supplementary.pdf
